# Supplementary material for: Effects of Nitrogen Application Rate on Nitrogen Uptake and Utilization in Waxy Sorghum Under Waxy Sorghum–Soybean Intercropping Systems
Source: Plants (Basel). 2025 May 3;14(9):1384. doi: 10.3390/plants14091384 (PMC12073204; doi:10.3390/plants14091384)
Supplement: Supplementary file 1 [file plants-14-01384-s001.zip]

Archive with 1 entries (1 files):
- plants-3586402-supplementary.pdf
